# Supplementary material for: Deciphering the Genetic Crosstalk between Microglia and Oligodendrocyte Precursor Cells during Demyelination and Remyelination Using Transcriptomic Data
Source: Int J Mol Sci. 2022 Nov 28;23(23):14868. doi: 10.3390/ijms232314868 (PMC9738937; doi:10.3390/ijms232314868)
Supplement: Supplementary file 1 [file ijms-23-14868-s001.zip]

Archive with 1 entries (1 files):
- ijms-1957495-supplementary.pdf
